# Supplementary material for: Cloning and Characterization of Yak DHODH Gene and Its Functional Studies in a Bisphenol S-Induced Ferroptosis Model of Fetal Fibroblasts
Source: Animals (Basel). 2023 Dec 13;13(24):3832. doi: 10.3390/ani13243832 (PMC10740537; doi:10.3390/ani13243832)
Supplement: Supplementary file 1 [file animals-13-03832-s001.zip]

Archive with 3 entries (3 files):
- Raw data of western blots for Animals-2694502.pdf
- Supplementary Figures.pdf
- Supplementary Tables.xlsx
