# Supplementary material for: Cloning and Characterization of Yak DHODH Gene and Its Functional Studies in a Bisphenol S-Induced Ferroptosis Model of Fetal Fibroblasts
Source: Animals (Basel). 2023 Dec 13;13(24):3832. doi: 10.3390/ani13243832 (PMC10740537; doi:10.3390/ani13243832)
Supplement: Supplementary file 1 [file animals-13-03832-s001.zip › Supplementary Tables.xlsx]

## Sheet: Table S1
Table S1. Primers used in the present study
Gene name	Primer Sequence (5'-3')	Application
DHODH	F: AGAGGCGGCAGGAGCATGGC	PCR
	R: GAAGGCTCGCTTGATTTAGC
DHODH	F: GGAGCTGCGTCCTTGATTCT	qPCR
	R: TTCTAGGCAAGAGGGTTGCG
GAPDH	F: ACAGTCAAGGCAGAGAACGG	qPCR
	R: GGTTCACGCCCATCACAAAC
DHODH	F:TAGTCCAGTGTGGTGGAATTCATGGCGTGGAGGCAGCTC	Subclone
	R: AACGGGCCCTCTAGACTCGAGTCACCTCCGATGATCTGCCC

## Sheet: Table S2
Table S2. Comparison details of amino acid homology of DHODH between yaks and various species
Species	Nucleotide homology	GenBank No.
Wild yak（Bos mutus）	0.9992	XM_005896495.1
Cattle (Bison bison bison)	0.9941	XM_010850936.1
Goat (Capra hircus)	0.979	XM_005692197.3
Red deer (Cervus elaphus）	0.9714	XM_043898972.1
beluga whale (Delphinapterus leucas)	0.936	XM_022583301.1
Wild Bactrian camel (Camelus ferus)	0.9141	XM_006183691.3
Pig (Sus scrofa)	0.9125	XM_021093829.1
Horses ( Equus caballus)	0.9099	XM_014738442.2

## Sheet: Table S3
Table S3. Basic informations of yak predicted DHODH protein
Items	Informations
Protein molecular weight	C1891H3083N555O560S6
Molecular weight	42746
pI	9.47
Gly	0.104
Leu	0.129
Ala	0.096
Thr	0.051
Trp	0.003
Asp + Glu	43
Arg + Lys	50
Half-life	30 hours
Instability index	39.65
Aliphatic index	98.76
GRAVY	-0.172
